# Supplementary material for: Genome-Wide Identification and Expression Analysis of the YTH Domain-Containing Protein Gene Family in Salvia miltiorrhiza
Source: Int J Mol Sci. 2025 May 13;26(10):4645. doi: 10.3390/ijms26104645 (PMC12110915; doi:10.3390/ijms26104645)
Supplement: Supplementary file 1 [file ijms-26-04645-s001.zip › Table S3.xlsx]

## Sheet: Sheet1
Table S3. Primers used for qRT-PCR
Primer name	Sequence
SmYTH1-Qpcr-F	CCGCTCGAGTTCCTTAGATTCTA
SmYTH1-Qpcr-R	TAAGAACCACTATGGGCAAAATG
SmYTH2-Qpcr-F	GATGGATCAATTATATCAACACAACAG
SmYTH2-Qpcr-R	ACCATCGGCCTTGTTATACGA
SmYTH3-Qpcr-F	GGTTTACATTCACCTATTCCGTG
SmYTH3-Qpcr-R	CATTAGCACTGTTCATGGTGGAC
SmYTH4-Qpcr-F	AACTACTCTTCATTTACCAGCCGG
SmYTH4-Qpcr-R	CTTATAAGAATTCCTATTGTCAGCCCT
SmYTH5-Qpcr-F	CATATACACTTCTCCTTATGACACTTTAGAG
SmYTH5-Qpcr-R	AGGCATGTCTCCATTTGTCAC
SmYTH6-Qpcr-F	CTATGGAGGAACACAACTATGAGGT
SmYTH6-Qpcr-R	GTATAGTAGTGTTGTGTGCCACCAG
SmYTH7-Qpcr-F	TTCCAATGAAGATTATGGTGATTTAG
SmYTH7-Qpcr-R	CAGAGGCATATGGCCTGTTC
SmYTH8-Qpcr-F	TGGCTTAGGGTACACGAACC
SmYTH8-Qpcr-R	TCTGAGGGGCCTTATAACTAACTC
SmYTH9-Qpcr-F	TGATGGGAGTGGCCAGTTAT
SmYTH9-Qpcr-R	CTTTTTAAGTTTGCCAAATCCTTTAT
SmYTH10-qPCR-F	TATACGTTTTCATCCCCCTTTGG
SmYTH10-qPCR-R	CTCCCAGTTGATCCATTCCATG
SmYTH11-Q-F	AGCGGCAAGGCATGTTC
SmYTH11-Q-R	CGGAGTGCATGACCACG
SmYTH12-Q-F	GCAAGGCATATACGGTTCTCC
SmYTH12-Q-R	ACACGGTAATAGTTGTTTAACTCATAACA
SmYTH13-Q-F	TCGTGCTGCAAAGTATTTCGTAA
SmYTH13-Q-R	AAGAGGAAGATGGGGCAGC
SmYTH14-Q-F	AAGATCTATTATCATGGTGGTTGTGTCG
SmYTH14-Q-R	CTGCACATAAAAGCAGGACTCGG
SmYTH15-Q-F	TTGGCCCAGTGGATTTTCAC
SmYTH15-Q-R	TATCCGCAGACCTTTCTTGTAGCTT
SmYTH16-Q-F	TACACTTATTCCAACACCTGCG
SmYTH16-Q-R	AGTAATCCCAAATTCTTAGTATTTTGTAATC
SmYTH17-Q-F	GTCGGCTATGATTCTAAATCTGATGATTAC
SmYTH17-Q-R	TGTAAGAATTGCACATAAAAGCAGGAC
SmYTH18-Q-F	AGGGAGAATTATATATGTTAGAGGTAAGTGTTA
SmYTH18-Q-R	TAATCATAGATATGAGCCTTTCGTGG
SmYTH19-Q-F	AAGATCTATTATCATGGTGGTTGTGTCG
SmYTH19-Q-R	CTGCACATAAAAGCAGGACTCGG
