# Supplementary material for: Genome-Wide Identification and Expression Analysis of the YTH Domain-Containing Protein Gene Family in Salvia miltiorrhiza
Source: Int J Mol Sci. 2025 May 13;26(10):4645. doi: 10.3390/ijms26104645 (PMC12110915; doi:10.3390/ijms26104645)
Supplement: Supplementary file 1 [file ijms-26-04645-s001.zip › Table S2.xlsx]

## Sheet: Sheet1
Table S2. Gene pairs between Arabidopsis thaliana, Glycine max, Oryza stativa and Salvia miltiorrhiza.
Species	Gene	S. miltiorrhiza gene
Arabidopsis thaliana	AT1G48110.2	SmYTH2
Glycine max	KRH11876, KRH02429, KRH50636, KRH36908	SmYTH2
Glycine max	KRH06717, KRG94807	SmYTH3
Oryza sativa	Os03t0317000-01	SmYTH2
Oryza sativa	Os04t0608800-01	SmYTH2
