# Supplementary material for: Genome-Wide Identification and Expression Analysis of the YTH Domain-Containing Protein Gene Family in Salvia miltiorrhiza
Source: Int J Mol Sci. 2025 May 13;26(10):4645. doi: 10.3390/ijms26104645 (PMC12110915; doi:10.3390/ijms26104645)
Supplement: Supplementary file 1 [file ijms-26-04645-s001.zip › Table S1.xlsx]

## Sheet: Sheet1
Table S1. Protein sequences of the YTH family from various plant species
Plant species	Name	Protein sequence
Salvia miltiorrhiza line shh	SmYTH1	MEDGNQPSLDRFAPIQSPGDRAVEIHTLPEQHPSPKGERIVSTNPSPDTAISGASRTTKDQPATSEPSGTLSAVHPYNAYTPQEQGYYFGGYENGSGNWDEHSNYVNANNLHVIPPGMYNDNSSLFFPPSYGFDSQMAYGQFSPLASPMSSIMIDGQLFSPHQMPVTPPYYPPAVSPGPPHATSGLPASQTELMPSGNSSQENLIDNAFFGPGSYYLPFGSFGGGDISGNSGHGLYNFPGEFASNEPMPSRSSSLDSSRFMSPLNSGNVYPQPIGILGSYEQNVGQAPYQGYGLTMNSSARHFAHSGSYQNTLGPNSNRNRFTGDRGGRRDRDRDTVNISTDTLGSSGDRNRGPRASKPTSKNSPEEGSSASIKDVESTSRFHVQHFNSPDFITDYERA…
	SmYTH2	MEVYDVPDQGLVDTYLIQGAESNPQPTAQFELYGSMYNEGAPDYIIDQGLYYPTGNSYGYICTGYEPTMEWEDQRRFFGLDNQDIHYTVATNENTPYVYYSPNYGYGQSPFNPYNPYIPGAVIGADGSIISTQQYYALPSYENSVTSASYLPVVFQPRPDAVANGIVDSFIDTGGSYNKADGLGSKHNLALNTPNSSLTAMGDASGRRNSFAKMSEGRVTMGIGKQHPSSITSGSITSQAAPIHQIRGPQGMENGLRGKASAVSSQLKTAFTSGNGSSNFESSNYSHAAVNKVKPNMLSGRALDDERVGPDILNDQNRECRTSKSKNQLVVKAYTTRAGNPDAQGNIIISRDQYNRVDFPVEYANAKFFVIKSYSEDDVHKSIKYNVWSSTPNGNKKLN…
	SmYTH3	MAAVAPPADQAADLLQKLSMDSQAKTIEIPEATKKPSVDSGNVANGIQMDRSVTPQIPDFMDPTVCYVPNYPSTAYYYGGFEGNEWEDYTRYMNPDGVELTPGAYGDNGSLMYHHGYGYSPYGPYSPAASPIPTLGHDGQLYGPQHYQYPTPYFQSLPPTSGPYPSAAAPAKGDVATSVATDQVPLPVDSSNTKSTGIANSGATKGNNGTMVARPTYQNSSFNANGSYGRGALPGGIPASGYQDLRFAFDGLHSPIPWLESPYFSDAQQRPITSSSMTSAVGNGNSVPSSRNQNYRPHLMGLNHPRPMSTMNSANGYINRMYPNKLYGQYGNAYRSGVGYGSNGYDTRSGGRGWMAVDSKYKPRGRGNGFYGYGNENMDGLNELNRGPRTKSTKNLKGF…
	SmYTH4	MAGDKKIETYQLNAPVSKSESSMNIPDKDMVKDGLPSESVSSVSAGANAASGKGATDQPVTSEQGAYYSPTNCYDYYYPGYNGNFTQSDDKGFPNTPGGSYAGIQQDNSSLLYYVPSYGPYSTGFVGVDGKQAYTSSEYLQQPCSYGSEAFPCYTYDLAYAGNGSSSNKSGSVKSAGTSGSGRSNGFNVAKTNNNLSSKSSALPYNSRTQQPNSSRSIYQNQSLHPLSKLGTGFQSSGLMRGIQPAGNYSSFTSRNSRSFSQYGQVNYQSNGGLWNNNYRSRSRENFGRSGEIKAASELTRGPRADNRNSYKVPAEVEQLGFAIERDKYNLQEFETVYDSAKFFVIKSYSEDDIHKCIKYDVWSSTPNGNKKLDASFREADAKTSEAGKKCPVFLFFSV…
	SmYTH5	MNNSDEKRILVMRSNGNRGMSYVTPLSPRDLSEISEESFDLPFLDPNQPIRFNSCGGLLLFIDRTDHSYLCNPTTKQVQIFPPKEASPIPNYLTYLAGACVGYDSKSDDYKILRIWDRNYCASGPCYPIRSFELYSLRDDSLKEIPSPAFMCNSGIGNITYVRGKCYWLSLPGSRVISFDYSEESFSYLPLPRKAYTLRFSLVNFYDKEDLLGIVFCGRRGASYEDPTPLPLGSEVGYYFEAWVWREGLGCWDTMFNVSLGGAVDGLEGAIYGRFLFLNGRDDQNCRLVVYDWTQKECKELGIYNYQNPIEVFCYVESTVYMRRGKPINGSPVLTYGYLGKEEDECQGIYTSPYDTLEYDSFDEACDADVDDSAANGIRVLNDIELEEEEQERRYFAVI…
	SmYTH6	MNNSGEKRLLVKRNHGKGGMFYLTPLSPRDLSEISEESFDLPFLDPSTSTLCNSCGGLLFFIDYPGTVGYLYTGHGYLCNPTTQQVQIIPSKEASPSPDYVNILLGGCVGYDSKSDDYKILGIWERNYRPSGPAIRTFELYSLRNNSWKEIPTLTAFMAKMLRCGIEKIIYVRGKCYWLCATASGVMSFDYSEESFSYLPLPRKAHIFRFSLVKFNDEDLLGMVYCGRRGDSELGYYFQAWVWREGWDNMFCVSLGGAVDEVEGTIYGGFLFLRGASVDVEQRRLVVYDWTKKECKELGIYNYHNIIDVFCYVESPVCMPHGMPISGFPILTCGDLAGGFPILTYGDLGKDEHEYTCEYDSMEEHNYEVYNSSDEACDADLDDFAANGFRVLDDKELEE…
	SmYTH7	MSNSDEKRLLVNSNKGKPGMYHLTALSPRDLSEISEDCFDLPFSNPKELIGSNSCGGLLFFYDDSGHSYLCNPTTKQIQFFPPKEASQNPNYDTRLAGACVGYDSKSNDYKILRIWDRKYWPSRTRSKERSFELYSLSSDSWDEISSDDAPKCTSGIENVIYARAKFYWISVRDSRVVSFDCSKKSFSYLSLPRKADDSYFNLVKFNDDDSLGIAFCGPRGANHKVPLHLAFGGEPGFYFEVWVWREKWDKMFNVSLGGAVTGAETIYAPFLFLHGMMEDDNLDRLVVYDWTKKECKELGIYNSDTAINVFCYVESNVALPRGKPINGSSPILNYGDLEDEYDSSNEDYGDLEDEYDSSNEAREADPNDFDFDYDTNDEGHEANLDDFAVNGFHVVNDI…
	SmYTH8	MNNSDNGKRLLVKRKHEQSGMYYLTPLSPLDLSEISEESFDLPFLVPNQHPLHSHSNTCGGLLCFIDRITGNSYLCNPTTKQFQIFPPKEVSPSPNYWIHFDGGCLGYDSKSDDYKILRIWRHHGLGYTNRIFELYSLRSGSWKEIPSPESMLNSCTNRIIYVRGKCYWFSSSDWFSSSGSGVVSFDYSEESFSYLPLPRMAHRDGFSLVKFEDEDLLGIVYCGRRGVSYKAPQISSLPLGSEPGYYFEAWVWREGWDAVFNVSLGGVVGAETIYRPFLFLHGMDQLGVYDWAKKECKELGIYNAIEVFCYVESSVALPRGKPINGSPVLPTYEGEWQGMFGEDPREYDSSHEAYDADLDDFAANGFRVLDDIELEEEEQERRYDAVLDLKMEPEEEED…
	SmYTH9	MKRLLVKRKHVKSGMYYLTHLSPRDLSEISEESFDLPFLDPNQHTYSNTCGGLLCFFYRTGHSYLCNPTTKQFQIFPPKEASPSPNYEIYYHGGCVGYDSKSDDYKLLRILDRDYWLSRSSHMTRIFELYSLRSDSWKEIPSPAFMCNSYIKRIIYVRGKCYWFSISDSRVISFDYSEESFSYLPLPRKAHIDGFSLVKFEDEDLLGIVFSRRRGASYNVHIGMPLPLGSEPGYYFEAWVWREGLHCWDAVFNVSLGGAVDGAETIYGPFLFLRGMAGDGDTRDGVLDHLGVYDWTKKECKELGIYSYNNAIEVFCYVESSVALPRGKPINGSPVLPTYESEWQGMYGSPHDSREYDCLHEAYDADLDDFAANGFRVLDDIELEEEEQERRYHAVLDLK…
	SmYTH10	MNNSDNQKRLLVKRNHGKSGMYYLTPLSPRDLSEISEESFDLPFLDPNQHPLLTHSNTCGGLLYFIDRVTGNSYLCNPTTKQFQIFPPKEASPSPNYWTHFVGGCLGYDSKSDDYKILRIWRHHSLGYTNRIFELYSLRSDSWKEIPSPDSMLNSRTNRITYVSGKCYWFSSSDWFSSSGSGVVSFDYSEESFSYLPLPRMAHRDGFRLVKFEDEDLLGIIYCGRRGVSYKAPIRFHPPLGSEPGYYFEAWVWREGLRCWDTVFNVSLGGVVGAETIYRPFLFLHGMDQLGVYDWTKKECKELGIYNAIEVFCYVESSVALPRGKPINGSPVLPTYENERQGMFGEDPREYGSSNEAYDADLDDFAANGFRVLDDIELEEEEQERRYDAVLDLKMEPEE…
	SmYTH11	MNNSDNQKRLLVKRNHGKSGMYYLTPLSPRDLSEISEESFDLPFLDPNQHPLLTHSNTCGGLLYFIDRVTGNSYLCNPTTKQFQIFPPKEASPSPNYWTHFVGGCLGYDSKSDDYKILRIWRHHSLGYTNRIFELYSLRSDSWKEIPSPDSMLNSRTNRITYVSGKCYWFSSSDWFSSSGSGVVSFDYSEESFSYLPLPRMAHRDGFRLVKFEDEDLLGIIYCGRRGVSYKAPIRFHPPLGSEPGYYFEAWVWREGLRCWDTVFNVSLGGVVGAETIYRPFLFLHGMDQLGVYDWTKKECKELGIYNAIEVFCYVESSVALPRGKPINGSPVLPTYENERQGMFGEDPREYGSSNEAYDADLDDFAANGFRVLDDIELEEEEQERRYDAVLDLKMEPEE…
	SmYTH12	MKRLLVKRKHVKSGMYYLTPLSRRDLSEISEESFDLPFLDPNQHTYSNTCGGLLCFFYRTGHSYLCNPTTKQFQIFPPKEASPSPNYKIYYHGGCVGYDSKSDDYKLLRIWDRDYWLSRYSHRTRIFELYSLRSDSWKEIPSPAFMCNSYINRIIYVRGKCYWFSMSDSRVISFDYSEESFSYLPLPRKAHTLDGFSLVKFDDEDLLGIVFSRRRGASFNVYLRMPLPLGSELGYYFEAWVWREGLHCWDAVFNVSLGGAVDAAETIYGPFLFLRGMAGDGDTRDGVLDHLGVYDWTKKECKELGIYSYNNAIEVFCYVESSVALPRGKPINGSHVLPTYESEWQGIYGSPHDSREYDCLHEAYDADLDDFAANGFRVLDDIELEEEEQERRYHAVLDL…
	SmYTH13	MKRLLVKRKHVKSGMYYLTPLSRRDLSEISEESFDLPFLDPNQHTYSNTCGGLLCFFYRTGHSYLCNPTTKQFQIFPPKEASPSPNYKIYYHGGCVGYDSKSDDYKLLRIWDRDYWLSRYSHRTRIFELYSLRSDSWKEIPSPAFMCNSYINRIIYVRGKCYWFSMSDSRVISFDYSEESFSYLPLPRKAHTLDGFSLVKFDDEDLLGIVFSRRRGASFNVYLRMPLPLGSEPGYYFEAWVWREGLRCWDAVFNVSLGGAVDAAETIYGPFLFLRGMAGDGDTRDGVLDHLGVYDWTKKECKELGIYSYNNAIEVFCYVESSVALPRGKPINGSPVLLTYESEWQGMYGSPHDSREYDCLHEAYDADLDDFAANGFRVLDDIELEEEEQERRYHAVLDL…
	SmYTH14	MKRLLVKRKHVKSGMYYLTPLSRRDLSEISEESFDLPFLDPNQHTYSNTCGGLLCFFYRTGHSYLCNPTTKQFQIFPPKEASPSPNYKIYYHGGCVGYDSKSDDYKLLRIWDRDYWLSRYSHRTRIFELYSLRSDSWKEIPSPAFMCSSYINRIIYVRGKCYWFSMSDSRVISFDYSEESFSYLPLPRKAHIDGFSLVKFEDEDLLGIVFSRRRGASFNVYLRMPLPLGSEPGYYFEAWVWREGLRCWDAVFNVSLGGAVDAAETIYGPFLFLRGMAGDGDTRDGVLDHLGVYDWTKKECKELGIYSYNNAIEVFCYVESSVALPRGKPINGSPVLPTYESEWQGMFGEDPREYDSSNEAYDADLDDFAANGFRVLDDIELEEEEQERRYHAVLDLKTE…
	SmYTH15	MKRLLVKRKHGKSGMYYLTPLSRRDLSEISEESFDLPFLDPNQHTYSNTCGGLLCFFDRTGNSYLCNPTTKQFQIFPPKEASPSPNYEIYYHGGCVGYDSKSDDYKLLRIWDRDYWLSRSSHRTRIFELYSLRSDSWKEIPSPAFMCNSYIKRIIYVRGKCYWFSMSDSRVISFDYSEESFSYLPLPRKAHTLDGFSLVKFDDEDLLGIVFSRRRGATYNVYLRMPLPLGSEPGYYFEAWVWREGLRCWDAVFNVSLGGAVDAAETIYGPFLFLRGMAGDGDTRDGVLDHLGVYDWTKKECKELGIYSYKNAIEVFCYVESSVALPRGKPINGSPVLPTYESEWQGMYGSPHDSREYDCLHEAYDADLDDFAANGFRVLDDIELEEEEQERRYHAVLDL…
	SmYTH16	MNNSDNEKRLLVKRKHGKSGMYYLTPLSPRDLSEISEESFDLPFLDPNQYTYSNTCGGLLCFFDRTGNSYLCNPTTKQFQIFPPKEASPSPNYEIYYHGGCVGYDSKSDDYKILRIWDYWLSRPLHTTRIFELYSLRSDSWKEIPSPAFMCDSCINSIIHVRGKCYWFSESDSRVISFDYSEESFSYLPLPRKAHIYFSRLVKFEDEDLLGIVISRRRGASYKVPIISSLPLGSEPGYYFEAWVWREGWDAVFNVSLGGAVDGAQTIYGPFLFLRGKAGDGERRDGVLNRLVVYDWIKKECKELGIYSYDKAIEVSCYVESSVALPRGKPINGSPVLPTYEGESQGIYGSPSDSREYDCFHEAYDADLDDFAANGFRVLDDIELEEEEQDRRYHAVLDL…
	SmYTH17	MKRLLVKRKHVKSGMYYLTPLSRRDLSEISEESFDLPFLDPNQHTYSNTCGGLLCFFYRTGHSYLCNPTTKQFQIFPPKEASPSPNYKIYYHGGCVGYDSKSDDYKLLRIWDRDYWLSRYSHRTRIFELYSLRSDSWKEIPSPAFMCNSYINRIIYVRGKCYWFSMSDSRVISFDYSEESFSYLPLPRKAHTLDGFSLVKFDDEDLLGIVFSRRRGASFNVYLRMPLPLGSEPGYYFEAWVWREGLRCWDAVFNVSLGGAVDAAETIYGPFLFLRGMAGDGDTRDGVLDHLGVYDWTKKECKELGIYSYNNAIEVFCYVESSVALPRGKPINGSPVLLTYESEWQGMYGSPHDSREYDCLHEAYDADLDDFAANGFRVLDDIELEEEEQERRYHAVLDL…
	SmYTH18	MNNSDNQKRLLVKRKHGKSGMYYLTPLSPRDLSEISEESFDLPFLDPNQHTLHTHSNTCGGLLCFFDRTGNSYLCNPTTKQFQIFPPKEASPSPKYRIYYHGGCVGYDSKSDDYKILRIWDRDYRLSRPCHTTRIFGLYSLRSDSWKEIPSPAFMCNSYIGRIIYVRGKCYWFSVSDSRVVSFDYSEESFSYLPLPRKAHIYDYRLVKFEDEDLLGIVFSRRRGASYKAPQISSLPLGSEPGYYFEAWVWREGWDAVFNVSLGGAVDGAQTIYGPLLFLRGKAGDGETRDGVLNRLVVYDWIKKECKELGIYSYDKAIEVSCYVESSVALPRGKPINGSPVLPTYESEWQGMCGSPYDSREYDSSNEAYDADLDDFAANGFRVLDDIELEEEEQERRYH…
	SmYTH19	MKRLLVKRKHVKSGMYYLTPLSRRDLSEISEESFDLPFLDPNQHTYSNTCGGLLCFFYRTGHSYLCNPTTKQFQIFPPKEASPSPNYKIYYHGGCVGYDSKSDDYKLLRIWDRDYWLSRYSHRTRIFELYSLRSDSWKEIPSPAFMCSSYINRIIYVRGKCYWFSMSDSRVISFDYSEESFSYLPLPRKAHIDGFSLVKFEDEDLLGIVFSRRRGASFNVYLRMPLPLGSEPGYYFEAWVWREGLRCWDAVFNVSLGGAVDAAETIYGPFLFLRGMAGDGDTRDGVLDHLGVYDWTKKECKELGIYSYNNAIEVFCYVESSVALPRGKPINGSPVLPTYESEWQGMFGEDPREYDSSNEAYDADLDDFAANGFRVLDDIELEEEEQERRYHAVLDLKTE…
Arabidopsis thaliana	AtECT1	MAGAASSDRLVTSFPLLDTADLFQDLSLGSDANEVPMNFTKGSFQHPYGHAPYGASSHGSERRPNMNAGNLLNGGDSIGSYPWGYIPANYPSGGYPDPRFGYDRNSNHSSFSHLMNPHSSQEVPSFDQLGYNDHLYSNHGLYGLYGNVIDSGHAYGTFGYDSWKLGRGWYPVDGYRKTRSFNHGRGYSDEKADRLNELCRGPRSSDFKNPQVLNSSMLDAMKQDVSAVDLQRYNGENFPESFVKAKFFVIKSYSEDDVHNCIKYGAWSSTPTGNKKLNAAYYEAKENSQECPVYLLFSVNASGQFVGLAEMVGPVDFNKTMEYWQQDKWIGCFPVKWHIIKDIPNSLLRHITLANNENKPVTNSRDTQEVNLEHGTKIIKIFKEYMSKTCILDDYKFYE…
	AtECT2	MATVAPPADQATDLLQKLSLDSPAKASEIPEPNKKTAVYQYGGVDVHGQVPSYDRSLTPMLPSDAADPSVCYVPNPYNPYQYYNVYGSGQEWTDYPAYTNPEGVDMNSGIYGENGTVVYPQGYGYAAYPYSPATSPAPQLGGEGQLYGAQQYQYPNYFPNSGPYASSVATPTQPDLSANKPAGVKTLPADSNNVASAAGITKGSNGSAPVKPTNQATLNTSSNLYGMGAPGGGLAAGYQDPRYAYEGYYAPVPWHDGSKYSDVQRPVSGSGVASSYSKSSTVPSSRNQNYRSNSHYTSVHQPSSVTGYGTAQGYYNRMYQNKLYGQYGSTGRSALGYGSSGYDSRTNGRGWAATDNKYRSWGRGNSYYYGNENNVDGLNELNRGPRAKGTKNQKGNLDD…
	AtECT3	MANPDHVSDVLHNLSIDPTTKALAPDSETKLQGAYGGNGNDFLLNDELVEATKIGKPSLLSKDGGVTKDKGSNLKKLGYQSAAYNAKGSYGKGAYAYGYYPPAYQYPRHGYTGSYASGKTNLQYQYLTQQGRSAGNGQSYGGYMDNIYSNYGMCGPYTNGYGYGSYGYDSWKYMPNWYAVNNTYKPRNGYHGYGKENIEGLNEMNRGPRAKGFNSQDGSKVMAVSLKEQRVTETEKLSEDVSLLDPKDYNKIDFPETYTEAKFYVIKSYSEDDIHKSIKYSVWSSTPNGNKKLDASYNEAKQKSDGCPVFLLFSVNTSGQFVGLAEMVGPVDFNKTVEYWQQDKWIGCFPVKWHFVKDIPNSSLRHITLENNENKPVTNSRDTQEVKLEQGIKVIKIFK…
	AtECT4	MSTVAPPADQAADVLKKLSLDSKSRTLEIPEPTKKTGVYQYGAMDSNGQVPSFDRSLSPMLPSDALDPSVFYVPNVYQQPYYYGYGSDYTGYTNSESVDMTSGAYGENASLVYPQGYGYAAFPYSPATSPAPQLGGDGQLYGAQQYQYPFPLTASSGPFASSVPASTQSKLSTNKAANSASAGIPKGMNGSAPVKPLNQSALYGNSALGGGLAAGYQDPRYSYDGFYTPVSWHDGSNFSDVQRSVSGSGVASSYSKANNNVPATRNQNSSSNSHYTSMYQPASMTGYAAQGYYDRVSPNKSYGQYGSTVRSGMGYGSSGYGSRTNERGWLNTDNKYRSRGRGNSYFYGNENIDGLNELNRGPRAKGTKATEEVSSEEVKKQTFDESNTEETVTCVLPDR…
	AtECT5	MATTQSHTSDLTSEEQPASLDIMKEQTVPANNETSASFKSSQEAPVVVHPAKVAPLTGPYGLAGDFAGHLPSSILSPQAQGFYYRGYENPTGEWDEYSSYVNVEGLDITSPVGFNENASLVYQTGYGYNPQMPYGPYSPAASPLPSEGQLYSPQQFPFSGASPYYQQVVPPSMQYITSPTQPELTSLVGVDQQGDNIGPRQSYHPHPIGPFNGNQPNLGFPEWQQGFDGGIWSDWSKPSDMHRHSSSISPALSPQPLGSYGSYGQNIPMGSQRQRSFYGFGSGSNSYNRGYMHSGGRGQGSNYGSRLISNVGMGNQGWIGVDNSRGRGRVSDPSLGGAYNGTFDILNEQNRGPRASKPKTQVLEELDSAADSKKNNKGSAKEHEESNNADFVTDYTNAK…
	AtECT6	VYQTGYGYNPQMPYGPYSPAASPLPSEGQLYSPQQFPFSGASPYYQQVVPPSMQYITSPTQPELTSLVGVDQQGDNIGPRQSYHPHPIGPFNGNQPNLGFPEWQQGFDGGIWSDWSKPSDMHRHSSSISPALSPQPLGSYGSYGQNIPMGSQRQRSFYGFGSGSNSYNRGYMHSGGRGQGSNYGSRLISNVGMGNQGWIGVDNSRGRGRVSDPSLGGAYNGTFDILNEQNRGPRASKPKTQVLEELDSAADSKKNNKGSAKEHEESNNADFVTDYTNAKLFIIKSYSEDNVHKSIKYNVWASTPNGNKKLDAAYREAKDEKEPCPLFLLFSVNASSQFCGVAEMVGPVDFEKSVDYWQQDKWSGQFPVKWHIIKDVPNSQFRHIILENNDNKPVTNSRD…
	AtECT7	MYTSEAAPDFVVDQGMYYPVDASYGYYCTGYESPGDWENHQMFFGVDGSEVQYTGGQNENSPYICYTPSYGYAQSPYNPFNPYIPGASIGVDSAFVAPQQFYSIPPYQSVATSPTFVPYAIQPEIVSNSSTNSLVETGSANRGRSDGRGSRQRSGTATAGLQRNDPKLPAGNSLGKISEKPRPNSGQSRQSEMDKSDSTSSSGQARQGRVTSVSAQPVDVVSSSRVSSFRQLDIAPPQLNDFSKIATNNNNIRPKLYGGHANIIPDTVREQNRGRRSRALGNQLIVKAYTTKAGNADAEGNIVINPSQYNKEDLRIDYSNAKFFVIKSYSEDDVHKSIKYNVWSSTLHGNKKLQSAYEDAQRIATEKSCECPIFLFFSVNASGLFCGMAEMTGPVSFDK…
	AtECT8	MTSHVPKHPRKSFEDMVKNLKVDPLAKVTASTTSMVSAKENKNQSEAEPSYYETLETYQGLPCPYGGYYGYYYPGLDGSVGEAKDNGYYGYGTEVQYPVMQGENGSVIYLMPGFQSYDASQTYMPINPVGVSSQALHSPMYAAQGYYQNQFGYADVSSPTYLWDPVGDRYVYGVASYTPPLKQNISSSSHNHNNYYSKSKNSFTGHGMGDRPKTPRKASQNSYAPPPLLNQEKGRIAYPMDPVKKKSGALNRDETEKAKARTKENGTSMNDLANGQDHITNGECESCSLDAEGNERSNGVGSVIRRDQYNLPSFQTKYEEAIFFVIKSYSEDDIHKSIKYNVWSSTLNGNKKLDSAYQESQKKAADKSGKCPVFLFFSVNASGQFCGVAEMIGRVDYEK…
	AtECT9	MAASYRSTDWFPPTTTTGSFTGLNTDQSVLQDQDIVSSRPFCGQGTESFHIGADTPRSNHSHSDVPSFDKVSPGMINEMFYHSNGVPSDFQRSSLSTRNQSSLQHYGDLYADDSRYFVPFHLSNQQYPTPEDIHLSPEFHMFQANSRHFDRHVNERNSSEIDNMMRARGNSVLRDNIYGEPRGMNLNPFSGENMFPPLASTRPCMRHLGSAELLANDFNMGPAHGGLHDAFESAANLSYREQAYAQCKRSPFSASSSSPTWENDYNLPPLDEARSESYNDFSHCPAMLDMLTESNRGPRASRLNSKSKMISYDRVDRFCQQELLSQFRDAKFFVIKSYSEDNVHKSIKHCVWASTKNGNKKLDAAYREAKKKDVACPVFLLFSVNASSQFCGVAEMVGP…
	AtECT10	MDPASSSSSNQRNRIVSSGERPVMADNGVQQQVSHDDGRNIVSSSYSSSVVPSPDPAPYYNVLQTPTNLYHYDWDIANSGYAQGINTWDGYPRYATTTPEAMHVPPVVYNDNSSLMYQYPGYGFNPYPSVMLEGQIPVSPAYYPQPFGAPSAMHYLPSDIDPTSAAYMIPYGQYGGGNYSGNQGDISLTSHIPYPQTMGILGPYDHNASQVALHGSGVASSSSLGGYYHVGSYQNPSSTPSYYGVDNRVRLTPDIGKRREKDQGSISSTSDLYGNRGPRASSRVKSKNSSKPCSTIGDSASDSSTAGPNPSLYNHPEFVTDYKNAKFFIVKSFSEDNVHRSIKYNVWASTPHGNKKLDTAYRDAEKMGGKCPIFLFFSVNASGQFCGVSEMVGPVDFEK…
	AtECT11	MATEKNTLDSEATFAQTVPALDSTTKKQDESPPKSTPSLTVTACANGSDVVSSQPNDNGQAHTTDFRKGNHRDKNSSDVYADSTLRGDRPKGSNCLSQTSFSAPKPLGNFNGAGRLPPNTQAHAFRPPFKGKEAAGQFLTFSNQKTSCVPYSGYINGNSNNGFWDQRDHNKKPERNGESDYLVELKCGPRANAKTRPPSESSPLKQNNSFALALRREMYNLPDFQTDYEDAKFFVIKSYSEDDVHKSIKYSVWSSTINGNKKLDAAFRDAETKTLEDGKKRPIFLFFSVNASRQFVGLAEMVGYVDFNKDLDFWQVDKWSGFFPVEWHVVKDIPNWELRHIILDNNEDKPVTHTRDTHEIKLKEGLQMLSIFKKYSAVTFLLDDMDFYEEREKSLRAKK…
	AtECT12	MSSDTAKENASVVDSSLTDWKQDLGNSDDPESTSYRSKEDHKLSKVDVDRRNFPDQLESAKANKNSKPGYRTRYFIIKSLNYDNIQVSVEKGIWATQVMNEPILEGAFHKSGRVILIFSVNMSGFFQGYAEMLSPVGWRRDQIWSQGGGKNNPWGRSFKVKWLRLSELPFQKTLHLKNPLNDYKPVKISRDCQELPEDIGEALCELLDANSCDDGLLNSSSRDDYSTKRSRAEPPSSSGDDEYNNNLWGHTPMSYPPTVYPNQDDLSRFHLAQQRGYGVSPEYLHTSPGASNSRTEQDKSLRFNSWCLPLESPLANSLTDDDFLEMVVAYLLVTYAENFIPLRPLVLELDIFCKSCCLVESRIVMTHYWKLGENICSIFQTLSYFSVLFLIHNTYISQC…
	AtCPSF30	MEDADGLSFDFEGGLDSGPVQNTASVPVAPPENSSSAAVNVAPTYDHSSATVAGAGRGRSFRQTVCRHWLRGLCMKGDACGFLHQFDKARMPICRFFRLYGECREQDCVYKHTNEDIKECNMYKLGFCPNGPDCRYRHAKLPGPPPPVEEVLQKIQQLTTYNYGTNRLYQARNVAPQLQDRPQGQVPMQGQPQESGNLQQQQQQQPQQSQHQVSQTLIPNPADQTNRTSHPLPQGVNRYFVVKSNNRENFELSVQQGVWATQRSNEAKLNEAFDSVENVILIFSVNRTRHFQGCAKMTSRIGGYIGGGNWKHEHGTAQYGRNFSVKWLKLCELSFHKTRNLRNPYNENLPVKISRDCQELEPSVGEQLASLLYLEPDSELMAISIAAEAKREEEKAKGV…
Glycine max	GmDF1A	DKTSTVPDRDQYNKADFPEEYTDAKFFVIKSYSEDDIHKSIKYNVWASTQNGNKKLDAAYHEAQQKPGGCPVFLFFSVNTSGQFVGLAEMIGPVDFNKSVEYWQQDKWNGCFPLKWHVVKDVPNNLLRHITLDNNENKPVTNSRDTQEVMLEPGLKLIKIFKEYTSKTCILDDFGFYEARQKTILEKKAKQQFP
	GmDF2A	DKTSTILECDQYNKADFPEEYTDAKFFVIKSYSEDDIHKSIKYNVWASTQNGNKKLDAAYQEAQQKPGGTPVFLFFSVNTSGQFVGLAEMIGPVDFNKSVEYWQQDKWNGCFPLKWHIVKDVPNNLLRHITLDNNENKPVTNSRDTQEVMLEPGLKLIKIFKEYTSKTCILDDFGFYEARQKTILEKKAKQQFP
	GmDF3A	KEVPPVPDKEQYNGKDFAENYSDAKFFVIKSYSEDDIHKSIKYSAWASTPNGNKKLDAAYQEAKEKPGGCPIFLLFSVNTSGQFVGLAEMLGPVDFGKTVDYWQQDRWTGCFSVKWHVIKDIPNSVLRHITLENNENKPVTNSRDTQEVKFEKGVQIAKIFKEHSSQTCILDDFGFYEAREKATQEKKSKEQQL
	GmDF4A	KEVPLVPDKEQYNGKDLAENYSDAKFFVIKSYSEDDIHKSIKYSAWASTPNGNKKLDSAYQEAKEKPGGCPIFLLFSVNTSGQFVGLAEMLGPVDFGKTVDYWQQDRWTGCFSVKWHVIKDIPNSVLRHITLENNENKPVTNSRDTQEVKFEKGVQLVKIFKEHSSQTCILDDFGFYEDREKVTQEKKSKEQQL
	GmDF5A	KEVPLVPNNEQYNGKDFPENYSDAKFFVIKSYSEDDIHKSIKYKVWASTFNGNKKLDAAYHESKEKPGDCPVFLLFSVNTSGQFVGLAEMVSPLDFGRTVEYWQQDRWSGCFSVKWHIIKDIPNSVLRPITLENNENKPVTNSRDTQEVKFEKGIQILKIFKQHSSKTCILDDFGFYETREKMIQERKSMEQQL
	GmDF1B	SASTAKFQNESLNRSDFATDYKDAKFFVIKSYSEDNVHKSIKYGVWASTPNGNRKLDDAYRQAMEKQDACPIFLFFSVNASAQFCGVAEMVGPVNFDKSVDFWQQDKWSGQFPLKWHIIKDVPNSQFRHIILENNDNKPVTNSRDTQEVKLGQGVEMLTIFKNYETDVSILDDFDFYEDRQKAMQERKARQQSS
	GmDF2B	SGSTAKFQNESLNWSDFATDYKDAKFFVIKSYSEDNVHKSIKYGVWASTPNGNRKLDAAYLQAMEKQDACPIFLFFSVNASAQFCGVAEMVGPVNFDKSVDFWQQDKWSGQFPVKWHIIKDVPNSQFRHIVLENNDNKPVTNSRDTQEVKLTQGVEMLTIFKNYETDVSILDDFDFYEDRQKAMQERKARQQSS
	GmDF1C	TQENIIISTDQYNREDFPVNYENAKFFVIKSYSEDDVHKSIKYNVWSSTPHGNKKLQSTHEDAKRIASGNFGSCPIFLFFSVNASGQFCGVAEMIGPVDFNKDMDFWQQDKWSGSFPVKWHIIKDVPNANFRHIILENNENKPVTNSRDTQEIMYSKGLEMLKIFKNHNLKTSLLDDFMYYENRQKIMQEEKAKLLIR
	GmDF2C	TQENIIISTDQYNREDFPVNYENAKFFVIKSYSEDDVHKSIKYNVWSSTPHGNKKLQSAHEDAKRIASGKFGSCPIFLFFSVNASGQFCGVAEMIGPVDFNKDMDFWQQDKWSGSFPVKWYIIKDVSNANFRHIILENNENKPVTNSRDTQEIMYSKGLEMLKIFKNHHLKTSLLDDFIYYENRQKIMLEEKTKLLIR
	GmDF3C	EQGNIVIYPDQYNMEDFPLGYENAKFFVIKSYSEDDVHKSIKYNVWSSTPHGNKKLENAYEDAKKIAAEKSEVCPIFLLFSVNASGQFCGVAEMVGTVDFSKNMDFWQQDKWSGSFPVKWHIIKDVPNPNFRHIILENNENKPVTNSRDAQEIMYLKGLEMLKIFKNHTLKTSLLDDFMYYENRQKIMQDEKAKFLVK
	GmDF4C	EQGNIVIYPDQYNKEDFSLDYENAKFFVIKSYSEDDVHKSIKYNVWSSTPHGNKLENAYEDAKKIAAEKSEVCPIFLFFSVNASGQFCGVAEMVGTVDFNKNMDFWQQDKWSGSFPLKWHIIKDVPNPNFRHITLENNENKPVTNSRDTQEIMYWKGLEMLKIFKNNTLKTSLLDDFMYYENRQKIMQDEKA
	GmDF5C	GNVTNKIRADQYNLPDFPTKYDHALFFVIKSYSEDDIHKSIKYNVWASTPNGNKRLDGAFQDAQKRMEEKGCKCPVFLFFSVNASGQFCGVAEMTGRVDFNKSMDFWQQDKWNGYFPVKWHIIKDVPNPQLRHIILENNDHKPVTSSRDTQEVSFPQGVEMLNIFKNYVARTSILDDFEFYESRQKVMQEKKTRQSMP
	GmDF6C	GNVTNKIRTDQYNLPDFPTKYDHALFFVIKSYSEDDIHKSIKYNVWASTPNGNKRLDGAFQDAQKRMEEKGCKCPVFLFFSVNASGQFCGVAEMTGRVDFNKSMDFWQQDKWNGYFSVKWHIIKDVPNPQLRHIILENNDHKPVTNSRDTQEVSFPQGVEMLNIFKNYVARTSILDDFEFYESRQKVLQEKKTRQSMP
	GmDC1A	NRTATPLPQGISRYFIVKSCNRENLELSVQQGVWATQRSNESKLNEAFDSVENVILVFSVNRTRHFQGCAKMTSRIGGSVAGGNWKYAHGTAHYGRNFSVKWLKLCELSFHKTRHLRNPYNENLPVKISRDCQELEPSIGEQLASLLYLEPDSELMAISVAAESKREEEK
	GmDC2A	NRTATPLPQGISRYFIVKSCNRENLELSVQQGVWATQRSNESKLNEAFDSVENVILIFSVNRTRHFQGCAKMTSKIGGSVAGGNWKYAHGTAHYGRNFSVKWLKLCELSFHKTRHLRNPYNENLPVKISRDCQELEPSIGEQLASLLYLEPDSELMAISVAAESKREEEK
	GmDC1B	PTGIGVEKWHNIKYFIIKSLNHQNIHLSIEKGIWATQIMNEPILEEAFHNSGSVILIFSVNMSGSFQGYAQMMSSIGRGRDNVWSEGTGKSNPWGRSFKVKWMCLNDLPFHKTLHLKNPLNDYKPVKISRDCQELSPDIGLALCELLDGKNYTDCLPTSLSRDEFSLKG
	GmDC2B	PAGIGVEKCHNTKYFVIKSLNHQNIHLSIEKGIWATQIMNEPILQEAYHNSGSVILIFSVNMSGSFQGYAQMMTSIGRGRDNAWSEGTGKSNPWGRSFKVKWLCLNDLPFHKTLHLKNPLNDYKPVKISRDCQELSPDIGLALCKLLDGKNDTDGLLTSLSRDEFSLKG
Oryza sativa	OsDF1A	MNATDVPDRTQFNRDDFPVQYDDAKFFVIKSYSEDDIHKSIKYNVWASTTNGNKKLDAAYQEAQAKSSKCPIFLFFSVNTSGQFVGVAEMTGAVDFEKTLEYWQQDKWNGSLSLKWHIVKDVPNNILKHIILENNENKPVTNSRDTQEVNLDQGIQMLKIFKEHVSKTSILDDFAFYENRQKLMQEKRVKQQQI
	OsDF2A	QENSAIPDKGQFNQEGFPVTYKDAKFFVIKSYSEDDVHKSIKYNVWASTPNGNKKLDAGYREAQEKSSECPVFLFFSVNTSGQFVGVAEMVGPVDFEKTVDYWQQDKWNGCFPIKWHVVKDVPNNILKHITLDNNDNKPVTNSRDTQEVKLEQGLEMLKIFKDHISKTSILDDFGFYENRQKLMQEKRAKQQLL
	OsDF3A	SDSSLSVMKDQYNRADFVETYSDAKFFIIKSYSEDDVHKSIKYNVWASTSNGNKKLDAAYQEAKEKSSDSSVFLLFSVNASGQFVGLAEMVGRVDFNKTLEHWQQDKWTGCFPVKWHIVKDVPNSLLKHIILENNENKPVTNCRDTHEVKLEPGLQVLKIFKDHVCKTSLLDDFDFYDNREKMMQERKAKHQQL
	OsDF1B	EKPSAGVDCELYNRPDFVTEYKNARFFIIKSYSEDNVHKSIKYGVWASTTNGNKKLDSAYREAKEKEEHCPIFLLFSVNASAQFCGVAEMIGPVDFEKSVDYWQQDKWTGQFPVKWHIVKDVPNNLFRHIILENNDNKPVTNSRDTQEVKLEQGMEMLKIFKDHEEDASILDDFDFYEERERALLDNKARLHQQ
	OsDF2B	EKNVPLVDSELYNRPDFVTEYKDAKFFVIKSYTEDHVHRSIKYNVWASTASGNRKLDSAYRLAKEKEDYCPIFLFFSVNGSGQFCGVAEMIGPVDFDKSVDYWQQDKWSGQFPVKWHIIKDVPNNLLRHIILENNDNKPVTNSRDTQEVKLEHGLQMLTIFKNHESETNILEDFDFYEQREKALQENRRQQQPA
	OsDF3B	RKSALINDSNLYNQHDFVIEYEDAKFFVIKSYTEDHVHKSIKYGVWASTASGNRKLDAAYREAKEKEATCPIFLFFSVNGSGQFCGVAEMIGPVDFDKSVDYWQQDKWSGQFPVKWHIIKDVPNSLLRHIILENNENKPVTNSRDTQEVRLDHGLQMLTIFKNHEVETTILEDFDFYEQREKAMLDIRQRQKQQ
	OsDF1C	TPSPVAMSRDAYNLPDFVTKYDQALFFVIKSYSEDDIHKSIKYNVWASTPNGNKRLDNAFKLAQERVAEKGTKCPMFLFFSVNASGQFCGVAEMVGPVDFNRNMNFWQQDKWNGFFPVKWHIIKDVPNPQFRHIILENNENKPVTNSRDTQEVKFPQGSEMLNIFKNFSCKTSILDDFDFYENRQKVMQDRRGKPLAT
	OsDF2C	TLEKIMIHPDQYNKVHFPVDHPDAKFFVIKSYSEDDVHKSIKYNVWSSTPNGNKRLDAAYSDVQGRALGKCPIFLFFSVNASGQFCGVAEMVGPVDFHKDMDFWQQDKWSGSFPVKWHLVKDVPNSTFRHIILENNENKPVTNSRDTQEIPFKSGTNMLKLFKDGPLTTSILDDFSFYEGRQKAMLEEKCRCSGR
	OsDF3C	PEGTIVIRCNQYNSDDLRVDYPFAKFFVIKSIGEDDVHKSIKYGVWSSSSSGNSKLDIAFKDANRIAKRNSTKCPVFLFFSVNGSGLFCGMAEMVGPVDFHKDMDFWCQDKWTGSFPVRWHIVKDVPNYTLQHILLQNNENKPVTHSRDTQEIPYVPGISMLKILKAIKVKECLLDDFMKYEEDEARSKHYFRRSKLSHN
	OsDF4C	NAIPPLVCRDQINRPEFTVQYEHAKFFMIKSYSEDDVHKGIKYNVWASTPNGNNKLDAAFHEAQILMKEQGKRCPIFLFFSVNTSGQFVGLAEMLGPVDFKKTMDFWQQDKWNGFFPVMWHIIKDIPNRFFKHITLENNEGKVVTFSRDTQEIGLPQGLEMLKIFKAYHQGTSILDDFYFYEEKENMRHAQKGRNLET
	OsDF5C	DIRSPLVRRDQFNRPDFIVEYEQAKFFMIKSYSEDDIHKGIKYNVWASTPHGNNKLDAAFREAQILIKEKGKKCPVFLFFSVNSSGQFVGLAEILGPVDFKKTMDFWKLDRWNGFFPVTWHIIKDIPNRLFKHITLENNDNRIVTFSRDTQEIGLLQGLKMLKIFKDYDQETSLLDDFNFYEEKESARCAKKGINAES
	OsDC1A	TRIATPLPQGPSRYFIVKSCNRENLEISVQQGIWATQRSNEAKLNEAFESIENVILIFSINRTRNFQGCAKMTSRIGGYIGGGNWKSAHGTAHYGRNFSIQWLKLCELSFQKTHHLRNPYNDNLPVKISRDCQELEPFIGEQLASLLYLEPDSELTAILIAAEAKKEEEK
Zea mays	ZmDF1A	KDDSAVPDRAQFNRDDFPVQYDAAKFFVIKSYSEDDIHKSVKYNVWASTTNGNKKLDAAYQEAQSKGSACPIFLFFSVNTSGQFVGVAEMTGAVDFEKTLGYWQQDKWNGSFSVKWHIVKDVPNNILKHIILENNENKPVTNSRDTQEIHLEQGLQMLKIFKEHVSKTSILDDFAFYESRQKLMQDKRSKQQQV
	ZmDF2A	KNDSAVPDRAKYNRDDFPVQYDAAKFFVIKSYSEDDIHKSVKYNVWASTTNGNKKLDAAYQEAQSKGSACPIFLFFSVNTSGQFVGVAEMTGAVDFEKTLEYWQQDKWNGSFSVKWHIVKDVPNNILKHIILENNENKPVTNSRDTQEIRLEQGLQMLKIFKDHVSKTSILDDFAFYESRQKLMQDKRSKQQQL
	ZmDF3A	KQNSTLPDKGQFNQEGFPLTYKDAKFFVIKSYSEDDVHKSIKYNVWASTPNGNKKLDAGYREAQEKSSDCPVFLFFSVNTSGQFVGVAEMVGPVDFDKTVEYWQQDKWNGCFPLKWHIVKDVPNNTLKHITLDNNDNKPVTNSRDTQEVKLEQGLEMLKIFKEHVTKTSILDDFGFYENRQKLMQEKRANQQLL
	ZmDF4A	ANGSHPAMKDQYNQADFAETYSDAKFFIIKSYSEDDVHKSVKYNVWASTPNGNKKLDAAYQEAKEKSSETPVFLLFSVNASGQFVGLAEMVGRVDFEKTVEHWQQDKWTGCFPVKWHIVKDVPNSLLKHIILENNENKPVTNSRDTHEVKLEQGLQVLKIFKDHVCKTSILDDFGFYDNREKMMQERKAKQQQS
	ZmDF5A	ANGSHPAMKDQYNRADFAETYSDAKFFIIKSYSEDDVHKSVKYNVWASTPNGNKKLDAAYQEAKEKSSETPVFLLFSVNASGQFVGLAEMVGRVDFNKTVDHWQQDKWTGCFPVKWHIVKDVPNSLLKHIILENNENKPVTNSRDTHEVKLEQGLQVLKVFKDHVCKTSILDDFGFYDNREKMMQYRKAKQQQS
	ZmDF1B	EVPTTGVGRELYNKPDFVMEYTNARFFIIKSYSEDNVHKSVKYGVWASTTNGNKKLDSAYREAKEKGEHCPIFLLFSVNASAQFCGVAEMIGPVDFEKSVDYWQQDKWTGQFPVKWHIVKDVPNNLFRHIILENNDNKPVTNSRDTQEVKLEQGMEMLKIFKNHDDDASILDDFEFYEEREKALQENKARLHQQ
	ZmDF2B	EKIVPLIDSELYNRSDFITEYKDAKFFVIKSYTEDHVHRSIKYKVWASTASGNRKLDSAYHAAKEKEEHCPIFLFFSVNGSGQFCGVAEMIGPVDFDRSVDYWQQDKWSGQFPVKWHIIKDVPNNLLRHIILENNDSKPVTNSRDTQEVKLEQGLQMLTIFKNHEAETTIVEDFDFYEQREKALQENRRQQQPP
	ZmDF3B	EKTVPLIDSELYNRSDFITEYKDAKFFVIKSYTEDHVHRSIKYNVWASTASGNRKLDSAYRAAREKEEHCPIFLFFSVNGSGQFCGVAEMIGPVDFDRSVNYWQQDKWSGQFPVKWHIIKDVPNNLLRHIILENNDNKPVTNSRDTQEVKLEQGLQMLTIFKSHEAETTIVEDFDFYEQREKALQENRRQQHAA
	ZmDF4B	KNVLPIADSDKYNHPGFVTEYKDARFYVIKSYTEDHIHKSIKYNVWASTPRGNRKLNAGYHEAKAKEDHCPIFLFFSVNSSGHFCGVAEMIGPVNFDKSVDYWQNERWNGQFPVKWHIVKDVPNNIVRHIILENNENKRVTNSRDTQEVKLKQGLQMLAIFKNHEAQTNILEDFDFYEQREKAMLDDRQQQKPE
	ZmDF1C	IPSPVVIRKTAYNLSDFVTKYEQALFFVIKSYSEDDIHKSIKYNVWASTPNGNKRLDNAYRLAQERMAEKGTKCPVFLFFSVNASGQFCGVAEMVGPVDFNRNMNFWQQDKWNGFFSVKWHIIKDVPNPQFRHIILENNENKPVTNSRDTQEVKFSQGTEMLNIFKNFTCKASILDDFDFYENRQKVMQDRRGKPLTS
	ZmDF2C	IPSPVAISKNACNLSDFVTKYEQALFFVIKSYSEDDIHKSVKYNVWASTPNGNKRLDNAYRVAQERIAEKGTKCPVFLFFSVNASGQFCGVAEMVGPVDFNRNMNFWQQDKWNGFFSVKWHIIKDVPNPQFRHIILENNENKPVTNSRDTQEVNFSQGTEMLNIFKNFTCKTSILDDFDFYENRQKVMQDRRGKLLTT
	ZmDF3C	PDGTIIIRTDQYNRDDLRVDYMYAKFFVIKSIGEADVHKSIKYGVWSSSSNGNIKLDSAFRDADRISRRHSTKCPVFLFFSVNGSGHFCGMAEMVGPVDFHKDMDFWCQDKWTGCFPVRWHIVKDIPNGFLQHITLQNNENKPVTHSRDTQEIPYLPGISVIKIFKDIKVRDCLFDDFMRYEAEEAQMKPHRRCKLSYD
	ZmDF4C	PDGTIVIRTDQYNRDDLRLDYMYAKFFVIKSIGEADVHKSIKYGVWSSSSSGNSKLDSAFRDADRISRRHSTKCPVFLFFSVNGSGHFCGMAEMVGPVDFHKDMDFWCQDKWTGCFPVRWHIVKDIPNGSLQHITLQNNENKPVTHSRDTQEVPYLPGMSVINIFKDIKVRYCLFDDFMSYEAEEAQKRAHRRCKLSSN
	ZmDF5C	DITSPLIRRNQYNRSDFSVQYNQAKFFMIKSYSEDDIHKGIKYNVWASTPNGNNKLDAAYHEAQNLMDSGERCPVFLFFSVNTSGQFVGLAEMLGPVDFKKTMDFWEEDKWSGFFPIKWHIIKDIPNRLFKHIILENNDNRIVTFSRDTQEIGLPQGVQMLKIFKEQPQGTSILDDFDFYEEKANARRTQKRGNSES
	ZmDC1A	TRIATPLPQGPSRYFIVKSCNRENLEISVQQGIWATQRSNEAKLNEAFESTENVILIFSINRTRNFQGCAKMTSRIGGYIGGGNWKSAHGTAHFGRNFSMQWLKLCELSFQKTHHLRNPYNDNLPVKISRDCQELEPFVGEQLASLLYLEPDSELTAMLIAAEAKREEEK
